# Supplementary material for: Advances in Diagnostic Techniques for Influenza Virus Infection: A Comprehensive Review
Source: Trop Med Infect Dis. 2025 May 28;10(6):152. doi: 10.3390/tropicalmed10060152 (PMC12197469; doi:10.3390/tropicalmed10060152)
Supplement: Supplementary file 1 [file tropicalmed-10-00152-s001.zip]

Archive with 1 entries (1 files):
- tropicalmed-3574104-supplementary.pdf
